# Supplementary material for: Electrochemical and Spectroelectrochemical Studies on the Reactivity of Perimidine–Carbazole–Thiophene Monomers towards the Formation of Multidimensional Macromolecules versus Stable π-Dimeric States
Source: Materials (Basel). 2021 Apr 23;14(9):2167. doi: 10.3390/ma14092167 (PMC8122979; doi:10.3390/ma14092167)
Supplement: Supplementary file 1 [file materials-14-02167-s001.zip]

Archive with 1 entries (1 files):
- materials-1188300 - SM.pdf
